# Supplementary material for: High hedgehog signaling is transduced by a multikinase-dependent switch controlling the apico-basal distribution of the GPCR smoothened
Source: eLife. 2022 Sep 9;11:e79843. doi: 10.7554/eLife.79843 (PMC9462849; doi:10.7554/eLife.79843)
Supplement: Figure 2—figure supplement 1—source data 1. [file elife-79843-fig2-figsupp1-data1.xlsx]

## Sheet: Feuil1
Figure 2-figure supplement 1 source data 1
E: Relative intensity of Surf SNAP-SMO in shibirets flies at 18°C or 30°C
Summary Statistics (arithmetic from GraphPad Prism 9)
	FA							P							Mann-Whitney test
	Relative intensity apical		Relative intensity lateral		Relative intensity basal			Relative intensity apical		Relative intensity lateral		Relative intensity basal			NO HH	**	0.0012
	shits 18	shits 30	shits 18	shits 30	shits 18	shits 30		shits 18	shits 30	shits 18	shits 30	shits 18	shits 30			**	0.0068
Number of values	7	10	7	10	7	10		7	10	7	10	7	10			*	0.0431
															HH	***	0.0007
Mean	0.1919	0.2436	0.7276	0.6897	0.08111	0.06756		0.157	0.2057	0.7469	0.7183	0.09663	0.0768			**	0.0068
Std. Deviation	0.02032	0.03758	0.01785	0.03171	0.014	0.01285		0.008555	0.03361	0.01297	0.0243	0.01647	0.01407			*	0.0185
Lower 95% CI of mean	0.1731	0.2167	0.7111	0.667	0.06816	0.05837		0.1491	0.1817	0.7349	0.7009	0.0814	0.06674
Upper 95% CI of mean	0.2107	0.2705	0.7441	0.7124	0.09405	0.07676		0.1649	0.2298	0.7589	0.7357	0.1119	0.08686
Source Data											Source Data
	shits 18°											shits 30°
	FA					P						FA					P
Discs	I.D Column	I.D Apical	I.D Basal	I.D Lateral		I.D Column	I.D Apical	I.D Basal	I.D Lateral		Discs	I.D Column	I.D Apical	I.D Basal	I.D Lateral		I.D Column	I.D Apical	I.D Basal	I.D Lateral
1	1190592	179162	121279	893060		1796469	254677	191541	1350251		1	1936497	446570	118492	1375276		3391414	663691	224336	2509540
2	1333171	259781	129480	946629		2349273	375245	256160	1717868		2	2660426	557333	254934	1848159		3026268	500710	292045	2233513
3	1947561	375966	140761	1430834		2975139	454465	322027	2204841		3	2128716	448467	140348	1544054		3014313	602149	223841	2194178
4	1591902	300241	117474	1174187		2530464	414159	186979	1929326		4	1956058	484898	137919	1333241		2850377	618359	237979	2000513
5	1183223	230354	73675	879194		2224837	374508	166732	1687486		5	2316362	770324	124858	1424012		3713623	1005377	228907	2479339
6	875698	182081	70481	623136		2000960	316630	223653	1460677		6	2647581	542956	185747	1923590		4089512	663975	359148	3074222
7	1065012	227622	85133	752257		2496327	385240	229446	1881641		7	1745260	454785	112167	1180876		3167545	712770	215571	2239204
											8	2802838	679791	167402	1955645		4598174	1046518	272034	3279622
											9	1894048	439225	152801	1302022		2765632	477474	272366	2015792
											10	1819620	481938	97284	1241523		2674264	591098	193705	1889461
