# Supplementary material for: High hedgehog signaling is transduced by a multikinase-dependent switch controlling the apico-basal distribution of the GPCR smoothened
Source: eLife. 2022 Sep 9;11:e79843. doi: 10.7554/eLife.79843 (PMC9462849; doi:10.7554/eLife.79843)
Supplement: Figure 4—figure supplement 1—source data 1. [file elife-79843-fig4-figsupp1-data1.xlsx]

## Sheet: Feuil1
Figure 4-figure supplement 1 source data 1
E: Relative intensity of Surf SNAP-SMO in WT1 and WT2
Summary Statistics (arithmetic from GraphPad Prism 9)
	FA							P							Mann-Whitney test
	Relative intensity apical		Relative intensity lateral		Relative intensity basal			Relative intensity apical		Relative intensity lateral		Relative intensity basal			*	0.048
	WT1	WT2	WT1	WT2	WT1	WT2		WT1	WT2	WT1	WT2	WT1	WT2
Number of values	33	21	33	21	33	21		33	21	33	21	33	21
Mean	0.242	0.2298	0.6943	0.7118	0.06402	0.05871		0.1801	0.1883	0.7335	0.7335	0.08639	0.07815
Std. Deviation	0.03472	0.02353	0.03247	0.01921	0.01414	0.008835		0.03388	0.03209	0.0278	0.02808	0.01981	0.01129
Lower 95% CI of mean	0.2297	0.2191	0.6828	0.703	0.05901	0.05469		0.1681	0.1737	0.7236	0.7207	0.07936	0.07302
Upper 95% CI of mean	0.2543	0.2405	0.7058	0.7205	0.06903	0.06274		0.1922	0.2029	0.7433	0.7463	0.09341	0.08329
Source Data											Source Data
	WT1											WT2
	FA					P						FA					P
Discs	I.D Column	I.D Apical	I.D Basal	I.D Lateral		I.D Column	I.D Apical	I.D Basal	I.D Lateral		Discs	I.D Column	I.D Apical	I.D Basal	I.D Lateral		I.D Column	I.D Apical	I.D Basal	I.D Lateral
1	4562286	1104611	259967	3197708		5987506	1028248	545648	4413610		1	4562286	1104611	259967	3197708		5987506	1028248	545648	4413610
2	3038502	762976	170082	2105444		5142057	944381	393141	3787388		2	3038502	762976	170082	2105444		5449569	1267476	418903	3763190
3	2903557	742938	156752	2003867		4292686	824855	318793	3151391		3	2903557	742938	156752	2003867		4292686	824855	318793	3151391
4	2962043	721165	142203	2099999		4507088	830042	312703	3372343		4	2962043	721165	142203	2099999		5111697	1149593	336825	3633086
5	2968030	698779	152817	2120589		4650430	999754	344119	3306557		5	2968030	698779	152817	2120589		4650430	999754	344119	3306557
6	3023752	762607	146970	2119164		4652553	956961	288293	3407299		6	3023752	762607	146970	2119164		4548021	756075	376512	3415434
7	3229559	483377	326307	2419875		5434791	684212	609875	4126783		7	3457064	827778	233384	2395902		5164905	736192	327726	4100987
8	3729901	890977	218898	2620026		5164905	736192	327726	4100987		8	3426287	872225	176602	2382755		5583852	1157632	391353	4034867
9	3426287	872225	176602	2382755		5945622	1050652	343066	4551904		9	2709370	587552	159259	1962559		6925510	1814169	489836	4621505
10	2709370	587552	159259	1962559		6.92551e+06	1814169	489836	4621505		10	2424703	565375	120881	1742136		3809928	710280	244223	2849980
11	2424703	565375	120881	1742136		3614444	714386	202103	2697955		11	2847815	600606	186797	2060412		4995464	1030518	416347	3540258
12	1726213	397129	92223	1236861		3264711	608882	178000	2477829		12	3345206	859301	186672	2299233		5222034	1023554	418678	3779802
13	1892865	439997	108728	1344140		4226758	795020	182900	3248838		13	2784111	722222	174803	1884097		4874455	905122	418336	3550997
14	2847815	600606	186797	2060412		4995464	1030518	416347	3540258		14	2703018	626781	166294	1909943		4485973	812348	369511	3297937
15	3373681	852874	180754	2340053		5222034	1023554	418678	3779802		15	1964810	416604	93399	1452128		3545682	769890	218525	2557267
16	3089891	556020	310828	2230451		4411810	527020	526907	3357883		16	3160330	664233	184376	2311721		5793574	898000	502414	4393160
17	3151042	810740	159001	2181301		4874455	905122	418336	3550997		17	3117345	629928	182649	2304768		5588275	920308	374330	4293637
18	3465539	668339	293373	2503827		6.63934e+06	1095399	652804	4891140		18	2817252	628459	181403	2007390		4835917	823055	404819	3608043
19	2703018	626781	166294	1909943		4485973	812348	369511	3297937		19	2477852	530554	163171	1788714		4589271	821197	381530	3396109
20	1964810	416604	93399	1452128		3960083	778724	230686	2952420		20	2961642	639508	189660	2132474		4595798	812497	390088	3393213
21	3150293	736798	95665	2317830		4958756	924355	335091	3702215		21	2699853	444317	231718	2023818		4701735	572080	513233	3616422
22	1251437	277535	121980	851922		2783845	444570	342533	1988233
23	986370	267312	68862	647647		1792868	339530	174477	1278861
24	1456507	420774	91308	946776		2515407	437633	231476	1846298
25	1014435	277601	72462	664372		2083929	377454	210183	1496292
26	1434540	364298	97892	972350		2925162	574836	235380	2114946
27	742510	135034	78419	529057		1444014	156729	234021	1053264
28	1562496	394953	89898	1077645		2771991	278682	245454	2247855
29	1630195	495384	82082	1052729		3394871	641462	227523	2527540
30	822073	191174	69523	563395		2035421	379997	199468	1457709
31	1130019	276861	96943	756215		1777796	236366	186800	1354630
32	1420893	478671	77001	865221		2521807	459235	243893	1824766
33	989199	294548	71182	625481		1605995	305360	157999	1142636
