# Supplementary material for: High hedgehog signaling is transduced by a multikinase-dependent switch controlling the apico-basal distribution of the GPCR smoothened
Source: eLife. 2022 Sep 9;11:e79843. doi: 10.7554/eLife.79843 (PMC9462849; doi:10.7554/eLife.79843)
Supplement: Source code 1. [file elife-79843-code1.zip]

Archive with 1 entries (1 files):
- 28-04-2022-RA-RC-eLife-79843/Appendix 2 Fiji Macro.docx
